# Supplementary material for: Theoretical and Scientific Underpinnings of Peripheral Muscle Electrostimulation in Cardiac Rehabilitation of the Elderly: A Systematic Review
Source: J Clin Med. 2026 May 15;15(10):3826. doi: 10.3390/jcm15103826 (PMC13207838; doi:10.3390/jcm15103826)
Supplement: Supplementary file 1 [file jcm-15-03826-s001.zip]

Archive with 3 entries (3 files):
- Table S1_PRISMA_Checklist.pdf
- Table S2_Search_Strategies.pdf
- Table S3_Excluded_Studies.pdf
